# Supplementary material for: Interruptions of the FXN GAA Repeat Tract Delay the Age at Onset of Friedreich’s Ataxia in a Location Dependent Manner
Source: Int J Mol Sci. 2021 Jul 13;22(14):7507. doi: 10.3390/ijms22147507 (PMC8307455; doi:10.3390/ijms22147507)
Supplement: Supplementary file 1 [file ijms-22-07507-s001.zip]

Archive with 1 entries (1 files):
- ijms-1246011_Supplementary-Material.pdf
